# Supplementary material for: Potential roles of microRNAs in regulating long intergenic noncoding RNAs
Source: BMC Med Genomics. 2013 Jan 23;6(Suppl 1):S7. doi: 10.1186/1755-8794-6-S1-S7 (PMC3552696; doi:10.1186/1755-8794-6-S1-S7)
Supplement: Additional file 1 — Genomic coordinates of 525 lincRNAs showed expression evidence in breast tissues. [file 1755-8794-6-S1-S7-S1.xlsx]

## Sheet: lincRNAs annotation
lincRNA	Chromosome	Start	End	Strand
linc1	chr10	5331738	5341053	-
linc2	chr10	9738834	9806141	-
linc3	chr10	17297203	17298317	-
linc4	chr10	17300508	17301051	-
linc5	chr10	20083359	20086770	+
linc6	chr10	27293908	27296114	-
linc7	chr10	28853532	28854946	-
linc8	chr10	28857383	28858548	-
linc9	chr10	53993550	54025393	+
linc10	chr10	67004367	67198952	+
linc11	chr10	75021815	75027895	-
linc12	chr10	75030982	75039347	-
linc13	chr10	79194373	79198816	-
linc14	chr10	92918259	92950892	+
linc15	chr10	97638487	97656999	-
linc16	chr10	116472404	116533843	-
linc17	chr10	118565888	118569974	-
linc18	chr10	118582156	118594731	-
linc19	chr10	123699283	123705662	-
linc20	chr10	124978210	125198878	+
linc21	chr10	131755549	131798979	-
linc22	chr10	131800187	131808328	+
linc23	chr11	9739566	9745580	+
linc24	chr11	12617608	12652268	-
linc25	chr11	12958789	12964167	-
linc26	chr11	22901758	22936597	+
linc27	chr11	33166926	33167552	+
linc28	chr11	34694087	34771920	+
linc29	chr11	34801297	34833233	+
linc30	chr11	35032839	35040372	-
linc31	chr11	39777334	39858548	-
linc32	chr11	39808820	39889271	+
linc33	chr11	61497438	61501885	+
linc34	chr11	82460781	82462787	+
linc35	chr11	82463488	82475917	+
linc36	chr11	86075009	86120249	+
linc37	chr11	87773661	87776522	+
linc38	chr11	111656987	111797325	+
linc39	chr11	117179616	117184101	-
linc40	chr11	119552402	119560393	-
linc41	chr12	1515960	1530826	+
linc42	chr12	9377907	9396545	+
linc43	chr12	19578373	19652772	+
linc44	chr12	32445096	32538449	+
linc45	chr12	45065736	45251206	+
linc46	chr12	45357894	45384204	+
linc47	chr12	46451654	46452312	+
linc48	chr12	56023005	56109511	-
linc49	chr12	58288538	58298391	+
linc50	chr12	61286584	61293925	+
linc51	chr12	74322183	74526370	-
linc52	chr12	78480872	78504968	-
linc53	chr12	84566252	84606169	+
linc54	chr12	88277354	88279193	+
linc55	chr12	90893410	91043444	-
linc56	chr12	92839104	92847486	+
linc57	chr12	95541736	95548486	+
linc58	chr12	126216368	126216964	-
linc59	chr12	129204031	129204993	+
linc60	chr12	129204031	129206410	-
linc61	chr13	21574823	21654420	-
linc62	chr13	29573269	29619377	-
linc63	chr13	29989175	30085767	-
linc64	chr13	32763073	32818657	-
linc65	chr13	32955180	33013342	-
linc66	chr13	37535177	37547128	-
linc67	chr13	43872410	43878123	-
linc68	chr13	43892192	43897159	-
linc69	chr13	47493076	47538730	-
linc70	chr13	49832098	49885893	+
linc71	chr13	50016838	50058698	+
linc72	chr14	20979382	20991253	-
linc73	chr14	47760010	47760605	-
linc74	chr14	47761214	47792856	-
linc75	chr14	52766157	52911432	+
linc76	chr14	53046191	53047571	+
linc77	chr14	55846262	55849571	+
linc78	chr14	59840074	59871837	+
linc79	chr14	60606165	60624090	+
linc80	chr14	65821281	65845020	-
linc81	chr14	65863821	66000052	-
linc82	chr14	70103421	70107732	-
linc83	chr14	73335709	73339514	+
linc84	chr14	80963207	80963454	-
linc85	chr14	82181016	82188052	+
linc86	chr14	85498962	85606580	+
linc87	chr14	85630947	85729547	+
linc88	chr14	85650525	85747247	-
linc89	chr14	85664723	85729547	+
linc90	chr14	87560400	87561522	+
linc91	chr14	91302392	91303554	-
linc92	chr14	96480432	96500127	+
linc93	chr14	96626975	96689121	+
linc94	chr14	101483115	101497778	-
linc95	chr15	33243784	33299166	-
linc96	chr15	36151366	36151664	-
linc97	chr15	37445572	37484489	-
linc98	chr15	37507576	37633493	-
linc99	chr15	37649635	37656002	-
linc100	chr15	38124474	38144767	+
linc101	chr15	47184977	47188125	-
linc102	chr15	50006900	50008997	+
linc103	chr15	60475668	60546394	+
linc104	chr15	62539222	62572326	+
linc105	chr15	65011783	65015861	+
linc106	chr15	70418845	70421768	-
linc107	chr15	77428787	77455718	+
linc108	chr15	77909029	77917583	-
linc109	chr15	79889926	79946877	+
linc110	chr15	81193173	81204352	-
linc111	chr15	83085235	83089365	-
linc112	chr15	86835612	86839177	-
linc113	chr15	91230209	91240363	+
linc114	chr15	94599393	94617292	-
linc115	chr15	94691547	94699804	+
linc116	chr16	1375281	1384370	-
linc117	chr16	3116970	3123279	-
linc118	chr16	4236994	4241376	-
linc119	chr16	10343004	10343628	-
linc120	chr16	10390401	10414573	+
linc121	chr16	11473061	11477138	-
linc122	chr16	30578165	30579159	+
linc123	chr16	30579162	30581704	+
linc124	chr16	30797330	30800373	-
linc125	chr16	53501192	53520227	-
linc126	chr16	66083261	66095201	+
linc127	chr16	70853441	70962726	-
linc128	chr16	71057377	71157628	-
linc129	chr16	71161915	71251230	-
linc130	chr16	72904857	72912114	-
linc131	chr16	78264821	78307843	-
linc132	chr16	78308125	78339092	-
linc133	chr16	83732003	84122488	+
linc134	chr17	7709099	7725785	-
linc135	chr17	13904406	13910749	-
linc136	chr17	15326071	15331083	-
linc137	chr17	21104605	21119501	-
linc138	chr17	34106390	34111150	-
linc139	chr17	34956569	34963115	+
linc140	chr17	34971687	34983258	+
linc141	chr17	41006674	41010610	-
linc142	chr17	41635138	41656698	-
linc143	chr17	42485081	42532309	-
linc144	chr17	53421364	53423269	-
linc145	chr17	67909121	67975469	+
linc146	chr17	67909121	68099986	-
linc147	chr18	4371762	4439583	-
linc148	chr18	14067129	14068232	-
linc149	chr18	14068238	14075078	-
linc150	chr18	14089434	14091673	-
linc151	chr18	18752947	18754847	-
linc152	chr18	19104934	19111112	-
linc153	chr18	31411324	31424754	+
linc154	chr18	31426902	31448178	+
linc155	chr18	70959066	71032273	-
linc156	chr19	15281190	15284175	-
linc157	chr19	15287990	15288404	-
linc158	chr19	20758405	20811293	+
linc159	chr19	21817927	21825605	-
linc160	chr19	22289256	22290481	+
linc161	chr19	24013657	24014300	+
linc162	chr19	24015162	24038474	+
linc163	chr19	40000194	40011944	-
linc164	chr19	61493363	61498873	-
linc165	chr19	63509355	63515389	+
linc166	chr19	63515614	63518064	+
linc167	chr1	22309824	22315032	+
linc168	chr1	24502229	24505592	-
linc169	chr1	32282458	32298368	+
linc170	chr1	33629654	33665085	-
linc171	chr1	35414485	35421418	-
linc172	chr1	42162639	42274049	-
linc173	chr1	43208457	43221425	+
linc174	chr1	51224900	51230225	+
linc175	chr1	59003841	59097258	+
linc176	chr1	67897546	67917653	-
linc177	chr1	91066158	91150237	-
linc178	chr1	93549713	93584004	-
linc179	chr1	93954130	93982657	-
linc180	chr1	93990120	94034855	-
linc181	chr1	94951432	95018762	-
linc182	chr1	101291132	101325398	+
linc183	chr1	110634793	110646822	+
linc184	chr1	110636643	110662953	-
linc185	chr1	110637141	110657300	+
linc186	chr1	111806058	111809796	+
linc187	chr1	113301766	113311957	+
linc188	chr1	118177733	118192832	-
linc189	chr1	141739876	141831931	-
linc190	chr1	141747769	141754757	+
linc191	chr1	141748760	141831699	-
linc192	chr1	141754773	141767824	+
linc193	chr1	141754773	141831931	-
linc194	chr1	141766521	141767824	+
linc195	chr1	141768598	141830213	-
linc196	chr1	141830240	141831931	-
linc197	chr1	142306916	142309161	-
linc198	chr1	148811684	148837331	-
linc199	chr1	150428645	150448001	+
linc200	chr1	154219454	154221796	-
linc201	chr1	154221799	154225933	-
linc202	chr1	154319008	154319562	+
linc203	chr1	154319644	154339113	+
linc204	chr1	159257784	159265373	-
linc205	chr1	161539655	161558196	-
linc206	chr1	171491466	171530620	-
linc207	chr1	172237918	172240650	-
linc208	chr1	172242825	172251132	-
linc209	chr1	176236351	176270660	-
linc210	chr1	179330380	179420244	+
linc211	chr1	191184736	191212358	-
linc212	chr1	217509990	217518015	+
linc213	chr1	217524235	217535150	+
linc214	chr1	233121278	233180627	-
linc215	chr1	237672590	237775659	+
linc216	chr1	237776638	237826903	+
linc217	chr1	237833380	237850503	+
linc218	chr1	245006619	245010448	+
linc219	chr1	245419155	245427254	-
linc220	chr20	971699	1023736	-
linc221	chr20	35550435	35558500	-
linc222	chr20	38297726	38327502	+
linc223	chr20	48362355	48363274	+
linc224	chr20	56584902	56642840	+
linc225	chr20	56624933	56646696	-
linc226	chr21	15652822	15730040	-
linc227	chr21	16915559	16946143	+
linc228	chr21	29671678	29812737	+
linc229	chr21	34237647	34263450	+
linc230	chr21	40023052	40023814	+
linc231	chr22	24181683	24186902	+
linc232	chr22	24183315	24186902	-
linc233	chr22	24183315	24251335	+
linc234	chr22	36758839	36764009	+
linc235	chr22	37051949	37062175	-
linc236	chr22	41013951	41014222	-
linc237	chr22	41699358	41700389	-
linc238	chr22	41700391	41731792	-
linc239	chr2	3151223	3155362	-
linc240	chr2	18652830	18657467	+
linc241	chr2	19109076	19133682	+
linc242	chr2	19409164	19410474	-
linc243	chr2	19936565	19939176	+
linc244	chr2	19946823	19947416	+
linc245	chr2	20658512	20663050	-
linc246	chr2	27803760	27809372	-
linc247	chr2	31919392	31944354	-
linc248	chr2	37634067	37692127	+
linc249	chr2	37694066	37709005	+
linc250	chr2	39577775	39640027	+
linc251	chr2	40858718	40933025	+
linc252	chr2	42912339	42997434	+
linc253	chr2	46616128	46622233	-
linc254	chr2	46716794	46717162	+
linc255	chr2	46717169	46755131	+
linc256	chr2	47401797	47416904	-
linc257	chr2	48610162	48614846	+
linc258	chr2	63832473	63846682	-
linc259	chr2	64309077	64366895	+
linc260	chr2	70066929	70166933	-
linc261	chr2	85980174	85982792	+
linc262	chr2	113116001	113116351	-
linc263	chr2	120177439	120178189	+
linc264	chr2	120178200	120189901	+
linc265	chr2	123559328	123619885	-
linc266	chr2	124307947	124380193	+
linc267	chr2	124309793	124343434	-
linc268	chr2	128805193	128845401	+
linc269	chr2	134595897	134693900	+
linc270	chr2	138890943	138927430	-
linc271	chr2	148530757	148534423	+
linc272	chr2	152353674	152354105	-
linc273	chr2	156713085	156813162	-
linc274	chr2	158477505	158481811	-
linc275	chr2	161809630	161812727	+
linc276	chr2	165217515	165221840	-
linc277	chr2	167312698	167346321	+
linc278	chr2	168060887	168065000	+
linc279	chr2	177203375	177210582	-
linc280	chr2	181650986	181975565	+
linc281	chr2	183741162	183789417	+
linc282	chr2	186120702	186188918	-
linc283	chr2	187085784	187110706	+
linc284	chr2	191418638	191420160	-
linc285	chr2	191748937	191778390	-
linc286	chr2	192284556	192287675	+
linc287	chr2	192289379	192289687	+
linc288	chr2	192472375	192475214	+
linc289	chr2	192482594	192503713	+
linc290	chr2	193695069	193723025	-
linc291	chr2	200328974	200421849	-
linc292	chr2	207959679	207982379	+
linc293	chr2	208254786	208261066	+
linc294	chr2	216193345	216377792	-
linc295	chr2	217089218	217092850	+
linc296	chr2	218517809	218544015	-
linc297	chr2	218551675	218575966	-
linc298	chr2	231928848	231933892	+
linc299	chr2	235185396	235248334	-
linc300	chr2	235441169	235461187	-
linc301	chr2	237566395	237633698	-
linc302	chr2	239053543	239064698	+
linc303	chr2	239085726	239114171	+
linc304	chr3	3886945	3899195	+
linc305	chr3	3965425	4101963	-
linc306	chr3	4206650	4226388	-
linc307	chr3	8318853	8442010	-
linc308	chr3	8827956	8837678	-
linc309	chr3	8838318	8858087	-
linc310	chr3	15907077	15907691	+
linc311	chr3	37393761	37408796	+
linc312	chr3	37841445	37870869	-
linc313	chr3	37874167	37875498	-
linc314	chr3	42030855	42032973	+
linc315	chr3	42046593	42090943	+
linc316	chr3	47190506	47192834	+
linc317	chr3	67823190	67825625	+
linc318	chr3	71766302	71790313	-
linc319	chr3	72291266	72303761	+
linc320	chr3	87233570	87255251	+
linc321	chr3	88196043	88254316	+
linc322	chr3	99046517	99068145	+
linc323	chr3	108040288	108041112	-
linc324	chr3	108050293	108100302	+
linc325	chr3	108095755	108104024	-
linc326	chr3	114225658	114256816	+
linc327	chr3	114253176	114281081	-
linc328	chr3	114308236	114312065	+
linc329	chr3	119102756	119179611	-
linc330	chr3	132570434	132575955	-
linc331	chr3	152669949	152700373	-
linc332	chr3	153310184	153343228	+
linc333	chr3	153338306	153380382	-
linc334	chr3	160061131	160071878	+
linc335	chr3	171908538	171950531	+
linc336	chr3	175648713	176012779	+
linc337	chr3	178952433	178964412	+
linc338	chr3	179401639	179475844	-
linc339	chr3	180149192	180194297	-
linc340	chr3	184648274	184652570	+
linc341	chr3	184652815	184656112	+
linc342	chr3	186483467	186505157	+
linc343	chr3	190139435	190148320	-
linc344	chr3	190147803	190333626	+
linc345	chr3	198538247	198545268	+
linc346	chr4	2526657	2580434	+
linc347	chr4	4607894	4618984	+
linc348	chr4	4620173	4622570	+
linc349	chr4	24778446	24779496	+
linc350	chr4	25726314	25769749	+
linc351	chr4	54559328	54562097	-
linc352	chr4	74358014	74378392	+
linc353	chr4	76683994	76691520	+
linc354	chr4	79786236	79803128	+
linc355	chr4	84355140	84392697	-
linc356	chr4	106467113	106502328	-
linc357	chr4	123292946	123295216	+
linc358	chr4	124547181	124553985	+
linc359	chr4	125331182	125349287	+
linc360	chr4	125759948	125786690	-
linc361	chr4	129470376	129474720	+
linc362	chr4	129521784	129623952	+
linc363	chr4	129656293	129659390	+
linc364	chr4	129801776	129896139	+
linc365	chr4	140028007	140093703	-
linc366	chr4	152460374	152461853	-
linc367	chr4	160249758	160371620	+
linc368	chr5	1226496	1236694	+
linc369	chr5	8510813	8513522	+
linc370	chr5	10247316	10265601	-
linc371	chr5	12722689	12748564	+
linc372	chr5	18750107	18767603	-
linc373	chr5	27202305	27243451	-
linc374	chr5	27858429	28018607	-
linc375	chr5	38859273	38860767	-
linc376	chr5	38867648	38875975	-
linc377	chr5	43102705	43104391	+
linc378	chr5	43105659	43108075	+
linc379	chr5	43108465	43116240	+
linc380	chr5	53908128	53908974	-
linc381	chr5	55780503	55788953	-
linc382	chr5	56048632	56053261	-
linc383	chr5	76975831	77021145	-
linc384	chr5	77322479	77323138	-
linc385	chr5	79335550	79341887	+
linc386	chr5	80219251	80231769	+
linc387	chr5	87601457	87624371	+
linc388	chr5	88251565	88416341	+
linc389	chr5	95348966	95351558	+
linc390	chr5	95949954	95978328	+
linc391	chr5	102120156	102220121	+
linc392	chr5	131713460	131723695	-
linc393	chr5	131724434	131729793	-
linc394	chr5	133870397	133872041	+
linc395	chr5	141101286	141148113	-
linc396	chr5	141157124	141186289	-
linc397	chr5	141721001	141841671	+
linc398	chr5	149846676	149861224	+
linc399	chr5	153789654	153802206	-
linc400	chr5	171218787	171220426	-
linc401	chr6	2198277	2214976	+
linc402	chr6	2214986	2217214	+
linc403	chr6	3851358	3946570	-
linc404	chr6	15048371	15129526	+
linc405	chr6	25088128	25142447	-
linc406	chr6	32970736	32976693	+
linc407	chr6	42827135	42827864	+
linc408	chr6	42833555	42886115	+
linc409	chr6	44115242	44170483	-
linc410	chr6	45632584	45760844	+
linc411	chr6	48158043	48169659	-
linc412	chr6	53722885	53726127	-
linc413	chr6	57030819	57032960	+
linc414	chr6	57033148	57036977	+
linc415	chr6	72100475	72115039	-
linc416	chr6	80306463	80325216	+
linc417	chr6	83145201	83193018	+
linc418	chr6	100075720	100086419	+
linc419	chr6	106995888	107045072	+
linc420	chr6	109119772	109127359	+
linc421	chr6	111913026	111913672	+
linc422	chr6	111915184	111974646	+
linc423	chr6	114419846	114421232	+
linc424	chr6	114421301	114423621	+
linc425	chr6	119721530	119897078	+
linc426	chr6	119818028	119819076	-
linc427	chr6	120042627	120046963	+
linc428	chr6	126424394	126469421	+
linc429	chr6	129885400	129891599	-
linc430	chr6	129892734	129909466	-
linc431	chr6	132359369	132362109	+
linc432	chr6	138946144	139053951	-
linc433	chr6	139057329	139059843	+
linc434	chr6	147265188	147435564	-
linc435	chr6	147536439	147536777	-
linc436	chr6	148701922	148704343	+
linc437	chr6	158582569	158643262	+
linc438	chr6	167240281	167317743	-
linc439	chr6	170186278	170232733	+
linc440	chr7	4649927	4650831	-
linc441	chr7	4649927	4651672	+
linc442	chr7	5440203	5444683	+
linc443	chr7	7927074	7931036	+
linc444	chr7	12792180	12826507	+
linc445	chr7	18249592	18435961	+
linc446	chr7	19950980	19964589	-
linc447	chr7	30183224	30269993	+
linc448	chr7	30386258	30388704	+
linc449	chr7	30395777	30415702	+
linc450	chr7	30518736	30585439	-
linc451	chr7	33635827	33843276	+
linc452	chr7	55503472	55505441	-
linc453	chr7	63010925	63015074	+
linc454	chr7	65810074	65819541	+
linc455	chr7	65968592	65969746	+
linc456	chr7	66441950	66442252	+
linc457	chr7	66454506	66462254	+
linc458	chr7	77151240	77160358	-
linc459	chr7	78921538	78941555	+
linc460	chr7	81314130	81376521	+
linc461	chr7	92400961	92441784	+
linc462	chr7	93432921	93439898	-
linc463	chr7	96120044	96120494	-
linc464	chr7	96125208	96142010	-
linc465	chr7	105317010	105349927	+
linc466	chr7	129032444	129038666	-
linc467	chr7	135342145	135367367	+
linc468	chr7	135367610	135425611	+
linc469	chr7	137501108	137510411	+
linc470	chr7	155940314	155980109	-
linc471	chr8	6544851	6552069	-
linc472	chr8	8935586	8936334	+
linc473	chr8	17987247	17993623	+
linc474	chr8	27473189	27479367	+
linc475	chr8	30162083	30163531	+
linc476	chr8	30164562	30176779	+
linc477	chr8	66667309	66673259	-
linc478	chr8	90787258	90812736	-
linc479	chr8	91680141	91700808	-
linc480	chr8	92150966	92151443	-
linc481	chr8	95977279	96062490	+
linc482	chr8	96370647	96380098	+
linc483	chr8	96396718	96432384	+
linc484	chr8	98683905	98706279	-
linc485	chr8	101505220	101565907	-
linc486	chr8	102253485	102276111	-
linc487	chr8	104021042	104078102	+
linc488	chr8	110269499	110315763	-
linc489	chr8	115111342	115161441	-
linc490	chr8	116909619	116914265	+
linc491	chr8	118786039	118838910	-
linc492	chr8	126875986	126957930	+
linc493	chr8	127026928	127032497	-
linc494	chr8	130545180	130614193	-
linc495	chr8	134679595	134756972	-
linc496	chr8	142323762	142324976	-
linc497	chr8	142330300	142383860	-
linc498	chr8	142384035	142386803	-
linc499	chr9	460667	463229	+
linc500	chr9	2691800	2786696	-
linc501	chr9	5565663	5604218	-
linc502	chr9	5604764	5618965	-
linc503	chr9	14312943	14343122	+
linc504	chr9	36392174	36474145	-
linc505	chr9	97856416	97880255	+
linc506	chr9	97897381	97899498	+
linc507	chr9	97902246	97914966	-
linc508	chr9	109841810	109850774	-
linc509	chr9	109851288	109852334	-
linc510	chr9	114012033	114014875	-
linc511	chr9	131290980	131306804	+
linc512	chrX	6766730	6773369	-
linc513	chrX	6777919	6797056	-
linc514	chrX	6828632	6897665	-
linc515	chrX	7879450	7885314	+
linc516	chrX	10990180	10993788	-
linc517	chrX	21818761	21826721	+
linc518	chrX	46070787	46071947	-
linc519	chrX	53140156	53203855	+
linc520	chrX	57191184	57293114	+
linc521	chrX	75320520	75323394	+
linc522	chrX	106797779	106806799	-
linc523	chrX	114873744	114997929	-
linc524	chrX	131205736	131275537	+
linc525	chrX	138752237	138795453	-
