# Supplementary material for: Potential roles of microRNAs in regulating long intergenic noncoding RNAs
Source: BMC Med Genomics. 2013 Jan 23;6(Suppl 1):S7. doi: 10.1186/1755-8794-6-S1-S7 (PMC3552696; doi:10.1186/1755-8794-6-S1-S7)
Supplement: Additional file 2 — Genomic coordinates of the 315 predicted microRNA binding sites on lincRNAs. [file 1755-8794-6-S1-S7-S2.xlsx]

## Sheet: miRNA binding sites
lincRNA	miRNA	Location	Strand
linc188	hsa-miR-661	chr1:118191557-118191565	-
linc191	hsa-miR-106b	chr1:141753006-141753013	-
linc191	hsa-miR-93	chr1:141753006-141753013	-
linc201	hsa-miR-1184	chr1:154225710-154225717	-
linc205	hsa-miR-223	chr1:161542590-161542597	-
linc209	hsa-miR-1322	chr1:176236424-176236431	-
linc209	hsa-miR-605	chr1:176236660-176236667	-
linc209	hsa-miR-1248	chr1:176237799-176237806	-
linc209	hsa-miR-1204	chr1:176241439-176241446	-
linc209	hsa-miR-605	chr1:176258389-176258396	-
linc209	hsa-miR-616	chr1:176260607-176260614	-
linc209	hsa-miR-32	chr1:176260944-176260951	-
linc209	hsa-miR-1200	chr1:176261654-176261661	-
linc209	hsa-miR-1183	chr1:176261933-176261940	-
linc209	hsa-miR-335	chr1:176267260-176267267	-
linc209	hsa-miR-335	chr1:176267332-176267340	-
linc209	hsa-miR-1248	chr1:176267416-176267418,176268187-176268192	-
linc209	hsa-miR-190	chr1:176268275-176268282	-
linc209	hsa-miR-1200	chr1:176268307-176268314	-
linc209	hsa-miR-18a	chr1:176268988-176268995	-
linc209	hsa-miR-30b	chr1:176269016-176269023	-
linc209	hsa-miR-1206	chr1:176269180-176269187	-
linc209	hsa-miR-26b	chr1:176269205-176269212	-
linc209	hsa-miR-1206	chr1:176270180-176270187	-
linc209	hsa-miR-1200	chr1:176270487-176270494	-
linc215	hsa-miR-30a	chr1:237672640-237672647	+
linc215	hsa-miR-1237	chr1:237672840-237672847	+
linc215	hsa-miR-664	chr1:237755530-237755537	+
linc172	hsa-miR-10b	chr1:42177264-42177271	-
linc172	hsa-miR-10b	chr1:42268341-42268348	-
linc175	hsa-miR-559	chr1:59035071-59035078	+
linc175	hsa-miR-559	chr1:59037855-59037862	+
linc177	hsa-miR-578	chr1:91140617-91140624	-
linc178	hsa-miR-578	chr1:93578404-93578411	-
linc181	hsa-miR-1201	chr1:94962245-94962252	-
linc181	hsa-miR-616	chr1:94984306-94984313	-
linc181	hsa-miR-578	chr1:94984417-94984424	-
linc181	hsa-miR-627	chr1:94991092-94991099	-
linc181	hsa-miR-1270	chr1:94996105-94996112	-
linc181	hsa-miR-1270	chr1:95008800-95008807	-
linc16	hsa-miR-1254	chr10:116472490-116472497	-
linc16	hsa-miR-621	chr10:116472519-116472526	-
linc18	hsa-miR-580	chr10:118582875-118582882	-
linc20	hsa-miR-1322	chr10:124992374-124992381	+
linc20	hsa-miR-1183	chr10:124992379-124992386	+
linc20	hsa-miR-1183	chr10:124992738-124992745	+
linc20	hsa-miR-644	chr10:124992860-124992867	+
linc20	hsa-miR-1183	chr10:125012781-125012788	+
linc20	hsa-miR-661	chr10:125012948-125012955	+
linc20	hsa-miR-942	chr10:125160725-125160732	+
linc10	hsa-miR-580	chr10:67045487-67045494	+
linc10	hsa-miR-548l	chr10:67047859-67047866	+
linc10	hsa-miR-580	chr10:67052479-67052486	+
linc10	hsa-miR-143	chr10:67060405-67060412	+
linc10	hsa-miR-573	chr10:67062048-67062055	+
linc10	hsa-miR-1228	chr10:67064010-67064017,67064754-67064755	+
linc10	hsa-miR-766	chr10:67075486-67075493	+
linc10	hsa-miR-766	chr10:67076084-67076091	+
linc10	hsa-miR-1301	chr10:67104471-67104478	+
linc10	hsa-miR-33b	chr10:67125111-67125118	+
linc10	hsa-miR-573	chr10:67142558-67142565	+
linc10	hsa-miR-145	chr10:67153334-67153341	+
linc10	hsa-miR-145	chr10:67188351-67188358	+
linc10	hsa-miR-1280	chr10:67189538-67189545	+
linc11	hsa-miR-33b	chr10:75021900-75021907	-
linc14	hsa-miR-106b	chr10:92918416-92918423	+
linc14	hsa-miR-93	chr10:92918416-92918423	+
linc14	hsa-miR-559	chr10:92928900-92928907	+
linc14	hsa-miR-591	chr10:92950700-92950707	+
linc27	hsa-miR-1262	chr11:33166964-33166971	+
linc60	hsa-miR-1237	chr12:129205081-129205088	-
linc60	hsa-miR-1287	chr12:129206074-129206081	-
linc60	hsa-miR-1237	chr12:129206200-129206207	-
linc43	hsa-miR-939	chr12:19587060-19587067	+
linc44	hsa-miR-635	chr12:32445499-32445506	+
linc44	hsa-miR-29a	chr12:32475028-32475035	+
linc44	hsa-miR-29c	chr12:32475028-32475035	+
linc44	hsa-miR-1238	chr12:32475142-32475149	+
linc44	hsa-miR-34a	chr12:32475148-32475155	+
linc44	hsa-miR-612	chr12:32477480-32477487	+
linc44	hsa-miR-21	chr12:32480823-32480830	+
linc44	hsa-miR-23a	chr12:32482699-32482706	+
linc44	hsa-miR-664	chr12:32489093-32489101	+
linc44	hsa-miR-1237	chr12:32492140-32492147	+
linc44	hsa-miR-146a	chr12:32498370-32498377	+
linc44	hsa-miR-205	chr12:32498446-32498453	+
linc44	hsa-miR-23a	chr12:32498799-32498806	+
linc44	hsa-miR-23a	chr12:32499225-32499232	+
linc44	hsa-miR-568	chr12:32499265-32499273	+
linc44	hsa-miR-604	chr12:32499290-32499297	+
linc44	hsa-miR-1238	chr12:32499305-32499312	+
linc44	hsa-miR-568	chr12:32505254-32505261	+
linc44	hsa-miR-21	chr12:32507161-32507168	+
linc44	hsa-miR-635	chr12:32507902-32507909	+
linc44	hsa-miR-34a	chr12:32507975-32507982	+
linc44	hsa-miR-155	chr12:32507996-32508003	+
linc44	hsa-miR-568	chr12:32511829-32511836	+
linc44	hsa-miR-21	chr12:32528481-32528488	+
linc45	hsa-miR-1236	chr12:45091042-45091049	+
linc45	hsa-miR-943	chr12:45114134-45114139,45151918-45151921	+
linc45	hsa-miR-922	chr12:45118972-45118979	+
linc45	hsa-miR-1236	chr12:45121894-45121901	+
linc45	hsa-miR-1236	chr12:45128513-45128521	+
linc45	hsa-miR-943	chr12:45130661-45130668	+
linc45	hsa-miR-1236	chr12:45143409-45143416	+
linc45	hsa-miR-1236	chr12:45151163-45151170	+
linc45	hsa-miR-943	chr12:45152407-45152414	+
linc45	hsa-miR-1236	chr12:45165463-45165471	+
linc45	hsa-miR-922	chr12:45165804-45165811	+
linc45	hsa-miR-1236	chr12:45171005-45171013	+
linc45	hsa-miR-1236	chr12:45189672-45189680	+
linc45	hsa-miR-1236	chr12:45201767-45201774	+
linc52	hsa-miR-23a	chr12:78481077-78481085	-
linc52	hsa-miR-635	chr12:78481152-78481159	-
linc52	hsa-miR-664	chr12:78481494-78481501	-
linc52	hsa-miR-198	chr12:78482145-78482153	-
linc52	hsa-miR-664	chr12:78484080-78484087	-
linc52	hsa-miR-664	chr12:78504290-78504298	-
linc52	hsa-miR-23a	chr12:78504374-78504382	-
linc64	hsa-miR-30a	chr13:32763097-32763104	-
linc75	hsa-miR-1205	chr14:52910179-52910186	+
linc86	hsa-miR-148b	chr14:85544643-85544650	+
linc86	hsa-miR-939	chr14:85544715-85544722	+
linc100	hsa-miR-93	chr15:38133130-38133137	+
linc104	hsa-miR-148b	chr15:62548546-62548553	+
linc104	hsa-miR-429	chr15:62551660-62551667	+
linc104	hsa-miR-559	chr15:62554625-62554632	+
linc104	hsa-miR-148b	chr15:62563230-62563237	+
linc106	hsa-miR-1226	chr15:70419310-70419317	-
linc106	hsa-miR-1226	chr15:70419404-70419411	-
linc106	hsa-miR-1236	chr15:70419452-70419459	-
linc123	hsa-miR-15a	chr16:30581489-30581496	+
linc125	hsa-miR-1255a	chr16:53501193-53501200	-
linc125	hsa-miR-766	chr16:53508841-53508848	-
linc125	hsa-miR-548l	chr16:53508973-53508980	-
linc125	hsa-miR-548l	chr16:53510493-53510500	-
linc125	hsa-miR-548l	chr16:53510936-53510943	-
linc125	hsa-miR-766	chr16:53511325-53511332	-
linc125	hsa-miR-548l	chr16:53512030-53512037	-
linc125	hsa-miR-580	chr16:53512099-53512107	-
linc125	hsa-miR-33b	chr16:53512147-53512154	-
linc125	hsa-miR-580	chr16:53512225-53512232	-
linc125	hsa-miR-548l	chr16:53512710-53512717	-
linc125	hsa-miR-548l	chr16:53513399-53513406	-
linc125	hsa-miR-33b	chr16:53513538-53513545	-
linc125	hsa-miR-548l	chr16:53514059-53514066	-
linc125	hsa-miR-548l	chr16:53514967-53514974	-
linc125	hsa-miR-548l	chr16:53515768-53515775	-
linc150	hsa-miR-1262	chr18:14091164-14091171	-
linc154	hsa-miR-1227	chr18:31427098-31427106	+
linc158	hsa-miR-612	chr19:20764450-20764457	+
linc269	hsa-miR-30a	chr2:134624278-134624285	+
linc269	hsa-miR-30a	chr2:134634120-134634127	+
linc269	hsa-miR-30a	chr2:134634752-134634759	+
linc269	hsa-miR-30a	chr2:134640431-134640438	+
linc269	hsa-miR-30a	chr2:134641416-134641424	+
linc269	hsa-miR-30a	chr2:134650149-134650157	+
linc269	hsa-miR-30a	chr2:134678146-134678154	+
linc270	hsa-miR-548n	chr2:138904531-138904538	-
linc271	hsa-miR-548j	chr2:148534385-148534392	+
linc275	hsa-miR-143	chr2:161811739-161811746	+
linc275	hsa-miR-580	chr2:161811996-161812004	+
linc275	hsa-miR-1280	chr2:161812177-161812184	+
linc275	hsa-miR-1301	chr2:161812460-161812468	+
linc282	hsa-miR-1293	chr2:186138049-186138056	-
linc242	hsa-miR-374a	chr2:19410368-19410376	-
linc298	hsa-miR-1281	chr2:231933799-231933806	+
linc247	hsa-miR-492	chr2:31919771-31919778	-
linc250	hsa-miR-635	chr2:39638660-39638667	+
linc253	hsa-miR-320a	chr2:46616315-46616323	-
linc253	hsa-miR-1184	chr2:46616320-46616327	-
linc256	hsa-miR-143	chr2:47401840-47401848	-
linc256	hsa-miR-1252	chr2:47410347-47410355	-
linc256	hsa-miR-545	chr2:47410492-47410499	-
linc256	hsa-miR-1252	chr2:47410560-47410567	-
linc256	hsa-miR-619	chr2:47410618-47410625	-
linc256	hsa-miR-1304	chr2:47410670-47410678	-
linc256	hsa-miR-143	chr2:47412502-47412509	-
linc256	hsa-miR-1233	chr2:47415019-47415026	-
linc256	hsa-miR-548p	chr2:47416812-47416819	-
linc259	hsa-miR-146a	chr2:64309094-64309102	+
linc259	hsa-miR-146a	chr2:64331863-64331870	+
linc259	hsa-miR-205	chr2:64332020-64332028	+
linc259	hsa-miR-205	chr2:64332532-64332539	+
linc259	hsa-miR-635	chr2:64333065-64333072	+
linc260	hsa-miR-30a	chr2:70163681-70163689	-
linc228	hsa-miR-559	chr21:29676529-29676536	+
linc228	hsa-miR-1236	chr21:29689939-29689947	+
linc228	hsa-miR-1236	chr21:29690501-29690502,29751971-29751977	+
linc228	hsa-miR-559	chr21:29712651-29712658	+
linc228	hsa-miR-559	chr21:29713194-29713201	+
linc228	hsa-miR-1236	chr21:29719843-29719850	+
linc228	hsa-miR-1236	chr21:29754435-29754440,29775091-29775093	+
linc228	hsa-miR-1236	chr21:29775269-29775276	+
linc228	hsa-miR-106b	chr21:29783798-29783805	+
linc228	hsa-miR-93	chr21:29783798-29783805	+
linc228	hsa-miR-1227	chr21:29787497-29787505	+
linc228	hsa-miR-1227	chr21:29795700-29795707	+
linc228	hsa-miR-559	chr21:29805073-29805080	+
linc228	hsa-miR-591	chr21:29812326-29812333	+
linc231	hsa-miR-1249	chr22:24181706-24181714	+
linc231	hsa-miR-1249	chr22:24181730-24181738	+
linc231	hsa-miR-1184	chr22:24185415-24185422	+
linc231	hsa-miR-22	chr22:24185674-24185681	+
linc233	hsa-miR-492	chr22:24209966-24209973	+
linc233	hsa-miR-578	chr22:24217110-24217117	+
linc326	hsa-miR-593	chr3:114225662-114225669	+
linc336	hsa-miR-1255a	chr3:175659753-175659761	+
linc336	hsa-miR-578	chr3:175663880-175663887	+
linc336	hsa-miR-1255a	chr3:175671837-175671845	+
linc336	hsa-miR-1255a	chr3:175724209-175724217	+
linc336	hsa-miR-578	chr3:175732377-175732385	+
linc336	hsa-miR-578	chr3:175734369-175734376	+
linc336	hsa-miR-578	chr3:175822891-175822898	+
linc336	hsa-miR-578	chr3:175903917-175903924	+
linc336	hsa-miR-1255a	chr3:175955272-175955279	+
linc336	hsa-miR-578	chr3:175970535-175970542	+
linc341	hsa-miR-1248	chr3:184652937-184652945	+
linc341	hsa-miR-1248	chr3:184654501-184654508	+
linc342	hsa-let-7c	chr3:186495223-186495230	+
linc342	hsa-let-7g	chr3:186495223-186495230	+
linc305	hsa-miR-938	chr3:4003452-4003459	-
linc314	hsa-miR-1226	chr3:42031177-42031184	+
linc321	hsa-let-7b	chr3:88197544-88197552	+
linc357	hsa-miR-197	chr4:123294982-123294989	+
linc391	hsa-miR-548l	chr5:102120249-102120256	+
linc391	hsa-miR-580	chr5:102126353-102126360	+
linc391	hsa-miR-1301	chr5:102126359-102126366	+
linc391	hsa-let-7b	chr5:102126875-102126882	+
linc391	hsa-miR-145	chr5:102140652-102140659	+
linc391	hsa-miR-221	chr5:102140740-102140748	+
linc391	hsa-miR-221	chr5:102150919-102150926	+
linc391	hsa-miR-580	chr5:102162141-102162148	+
linc391	hsa-miR-1262	chr5:102162213-102162220	+
linc391	hsa-miR-1301	chr5:102188189-102188196	+
linc391	hsa-let-7b	chr5:102190194-102190201	+
linc391	hsa-miR-1301	chr5:102190222-102190230	+
linc391	hsa-miR-221	chr5:102192350-102192357	+
linc391	hsa-miR-548l	chr5:102193344-102193351	+
linc391	hsa-miR-675	chr5:102216162-102216169	+
linc391	hsa-miR-1262	chr5:102220026-102220033	+
linc399	hsa-miR-1301	chr5:153790331-153790338	-
linc377	hsa-miR-1301	chr5:43103009-43103016	+
linc377	hsa-miR-1255a	chr5:43103392-43103399	+
linc377	hsa-miR-1288	chr5:43103418-43103425	+
linc387	hsa-miR-1293	chr5:87622989-87622996	+
linc422	hsa-miR-25	chr6:111959454-111959462	+
linc422	hsa-miR-1236	chr6:111959494-111959501	+
linc430	hsa-miR-185	chr6:129896039-129896046	-
linc432	hsa-miR-635	chr6:138946232-138946239	-
linc432	hsa-miR-635	chr6:138956743-138956750	-
linc432	hsa-miR-1287	chr6:138971944-138971951	-
linc432	hsa-miR-1287	chr6:138972071-138972078	-
linc432	hsa-miR-1237	chr6:138976131-138976138	-
linc432	hsa-miR-664	chr6:138978175-138978182	-
linc432	hsa-miR-1259	chr6:138980899-138980906	-
linc432	hsa-miR-155	chr6:138980986-138980993	-
linc432	hsa-miR-604	chr6:138985722-138985729	-
linc432	hsa-miR-1238	chr6:139015862-139015869	-
linc432	hsa-miR-146a	chr6:139019546-139019553	-
linc432	hsa-miR-1259	chr6:139025531-139025538	-
linc432	hsa-miR-664	chr6:139025542-139025550	-
linc432	hsa-miR-1287	chr6:139047823-139047830	-
linc432	hsa-miR-1238	chr6:139053781-139053788	-
linc437	hsa-miR-198	chr6:158590789-158590796	+
linc437	hsa-miR-23a	chr6:158605514-158605521	+
linc437	hsa-miR-198	chr6:158605614-158605621	+
linc405	hsa-miR-579	chr6:25114460-25114468	-
linc403	hsa-let-7c	chr6:3945470-3945478	-
linc408	hsa-miR-1307	chr6:42858939-42858946	+
linc408	hsa-miR-1307	chr6:42866188-42866195	+
linc413	hsa-miR-578	chr6:57032866-57032874	+
linc450	hsa-miR-200a	chr7:30567955-30567962	-
linc452	hsa-miR-1236	chr7:55503558-55503565	-
linc452	hsa-miR-663b	chr7:55503572-55503579	-
linc452	hsa-miR-663b	chr7:55503818-55503825	-
linc452	hsa-miR-663	chr7:55503852-55503859	-
linc458	hsa-miR-619	chr7:77152568-77152575	-
linc486	hsa-miR-1236	chr8:102254146-102254153	-
linc486	hsa-miR-149	chr8:102254231-102254238	-
linc486	hsa-miR-1226	chr8:102254303-102254310	-
linc486	hsa-miR-1236	chr8:102261573-102261580	-
linc486	hsa-miR-1236	chr8:102262686-102262693	-
linc487	hsa-miR-578	chr8:104062767-104062774	+
linc488	hsa-miR-1238	chr8:110315695-110315702	-
linc493	hsa-miR-559	chr8:127027480-127027487	-
linc478	hsa-miR-33b	chr8:90807852-90807859	-
linc478	hsa-miR-221	chr8:90808159-90808166	-
linc478	hsa-miR-548l	chr8:90808177-90808184	-
linc480	hsa-miR-1237	chr8:92151019-92151026	-
linc480	hsa-miR-1237	chr8:92151125-92151132	-
linc480	hsa-miR-650	chr8:92151167-92151174	-
linc481	hsa-miR-578	chr8:96039563-96039571	+
linc484	hsa-miR-1270	chr8:98705751-98705759	-
linc500	hsa-miR-938	chr9:2692460-2692467	-
linc500	hsa-miR-1228	chr9:2694072-2694073,2780354-2780360	-
linc500	hsa-let-7b	chr9:2780059-2780066	-
linc500	hsa-miR-198	chr9:2780471-2780478	-
linc500	hsa-miR-1294	chr9:2782933-2782940	-
linc504	hsa-miR-1236	chr9:36418736-36418743	-
linc504	hsa-miR-559	chr9:36447048-36447055	-
linc504	hsa-miR-938	chr9:36460087-36460094	-
linc504	hsa-miR-93	chr9:36471271-36471278	-
linc504	hsa-miR-1245	chr9:36471309-36471316	-
linc504	hsa-miR-1236	chr9:36471368-36471375	-
linc502	hsa-miR-577	chr9:5604935-5604942	-
linc502	hsa-miR-107	chr9:5605151-5605158	-
linc502	hsa-miR-765	chr9:5605191-5605198	-
linc523	hsa-miR-664	chrX:114921280-114921287	-
linc525	hsa-miR-559	chrX:138756248-138756256	-
linc525	hsa-miR-1227	chrX:138794826-138794834	-
linc525	hsa-miR-593	chrX:138794984-138794991	-
linc519	hsa-let-7c	chrX:53188032-53188039	+
linc519	hsa-miR-635	chrX:53188049-53188056	+
linc519	hsa-miR-635	chrX:53203502-53203509	+
